# Supplementary material for: Novel mutations identified in Chinese families with autosomal dominant congenital cataracts by targeted next-generation sequencing
Source: BMC Med Genet. 2019 Dec 16;20:196. doi: 10.1186/s12881-019-0933-5 (PMC6915918; doi:10.1186/s12881-019-0933-5)
Supplement: Supplementary file 1 — Additional file 1: Table S1.. Information of 38 candidate genes for congenital cataract used in targeted NGS. [file 12881_2019_933_MOESM1_ESM.xlsx]

## Sheet: 工作表1
Table S1. Information of 38 candidate genes for congenital cataract used in targeted NGS
Location	Gene	Transcript	Name	Phenotype	Inheritance
1q21.2	GJA8	NM_005267.4	Gap-junction protein alpha 8	Cataract 1, multiple types	AD
2q33.3	CRYGC	NM_020989.3	Gamma C crystallin	Cataract 2, multiple types	AD
22q11.23	CRYBB2	NM_000496.2	Beta B2 crystallin	Cataract 3, multiple types	AD
2q33.3	CRYGD	NM_006891.3	Gamma D crystallin	Cataract 4, multiple types	AD
16q21	HSF4	NM_001538.3	Heat shock factor 4	Cataract 5, multiple types	AD
1p36.13	EPHA2	NM_004431.3	EPH receptor A2	Cataract 6, multiple types	AD
21q22.3	CRYAA	NM_000394.2	Alpha A crystallin	Cataract 9, multiple types	AD
17q11.2	CRYBA1	NM_005208.4	Beta A1 crystallin	Cataract 10, multiple types	AD
10q24.32	PITX3	NM_005029.3	Paired-like homeodomain transcription factor 3	Cataract 11, multiple types	AD
3q22.1	BFSP2	NM_003571.2	Beaded filament structural protein 2	Cataract 12, multiple types	AD
6p24	GCNT2	NM_001491.2	Glucosaminyl (N-acetyl) transferase 2, I-branching enzyme	Cataract 13 with adult phenotype	AR
13q12.1	GJA3	NM_021954.3	Gap-junction protein alpha 3	Cataract 14, multiple types	AD
12q13	MIP	NM_012064.3	Major intrinsic protein	Cataract 15, multiple types	AD
11q22.3	CRYAB	NM_001885.1	Alpha-B crystallin	Cataract 16, multiple types	AD, AR
22q12.1	CRYBB1	NM_001887.3	Beta B1 crystallin	Cataract 17, multiple types	AR
3p21.31	FYCO1	NM_024513.3	FYVE and coiled-coil domain containing 1	Cataract 18	AR
19q13.4	LIM2	NM_030657.3	Lens intrinsic membrane protein 2	Cataract 19	AR
3q27.3	CRYGS	NM_017541.2	Gamma S crystallin	Cataract 20, multiple types	AD
16q22-q23	MAF	NM_005360.4	v-maf avian musculoaponeurotic fibrosacrcoma oncogene homolog	Cataract 21, multiple types	AD
22q11.23	CRYBB3	NM_004076.3	Beta B3 crystallin	Cataract 22	AR
22q12.1	CRYBA4	NM_001886.2	Beta A4 crystallin	Cataract 23	AD
10p13	VIM	NM_003380.3	Vimentin	Cataract 30, pulverulent	AD
20q11.21	CHMP4B	NM_176812.4	Charged multivesicular body protein 4B	Cataract 31, multiple types	AD
20p12.1	BFSP1	NM_001195.3	Beaded filament structural protein 1	Cataract 33	AR
9q22.33	TDRD7	NM_014290.2	Tudor domain containing 7	Cataract 36	AR
7q34	AGK	NM_018238.3	Acylglycerol kinase	Cataract 38	AR
2q34	CRYGB	NM_005210.3	Gamma B crystallin	Cataract 39, multiple types, autosomal dominant	AD
Xp22.13	NHS	NM_198270.2	Nance Horan syndrome	Cataract 40	XL
4p16.1	WFS1	NM_001145853.1	Wolfram syndrome 1	Cataract 41	AD
2q34	CRYBA2	NM_057093.1	Beta A2 crystallin	Cataract 42	AD
1p32	FOXE3	NM_012186.2	Forkhead box E3	FOXE3-Related Cataracts	AD
20p11.21	ABHD12	NM_015600.4	Family with sequence similarity 126 member A	Polyneuropathy, hearing loss, ataxia, retinitis pigmentosa, and cataract	AR
7p15.3	FAM126A	NM_032581.3	Family with sequence similarity 126 member A	Hypomyelination and Congenital Cataract	AR
16p13.3	GFER	NM_005262.2	Growth factor, augmenter of liver regeneration	Mitochondrial Progressive Myopathy with Congenital Cataract, Hearing Loss, and Developmental Delay	AR
19q13.3-q4	FTL	NM_000146.3	Ferritin light chain (iron response element)	Hyperferritinemia Cataract Syndrome	AD
11q25	JAM3	NM_032801.4	Junctional adhesion molecule 3	Hemorrhagic Destruction of the Brain, Subependymal Calcification and Cataracts	AR
11p13	PAX6	NM_000280.3	Paired box 6	Foveal Hypoplasia and Presenile Cataract Syndrome	AD
18q23	CTDP1	NM_004715.4	CTD phosphatase subunit 1	Congenital Cataracts, Facial Dysmorphism, and Neuropathy	AR
